# Supplementary material for: Solidagoic Acids L and M: Novel Antibacterial cis-Clerodane Diterpenoids Isolated from the Inflorescences of Solidago gigantea via a Bioassay-Guided Approach
Source: Antibiotics (Basel). 2026 Jul 14;15(7):687. doi: 10.3390/antibiotics15070687 (PMC13405152; doi:10.3390/antibiotics15070687)
Supplement: Supplementary file 1 [file antibiotics-15-00687-s001.zip]

Archive with 1 entries (1 files):
- antibiotics-4405298-supplementary.pdf
